# Supplementary material for: SARS-CoV-2 Omicron virus causes attenuated disease in mice and hamsters
Source: Nature. 2022 Jan 21;603(7902):687–92. doi: 10.1038/s41586-022-04441-6 (PMC8942849; doi:10.1038/s41586-022-04441-6)
Supplement: Supplementary file 3 — This file contains source data for Supplementary Table 3. [file 41586_2022_4441_MOESM3_ESM.xlsx]

## Sheet: Tab S3
Supplemental Table 3
Cytokine concentration (pg/mL) in Lungs of 129S1 mice 3dpi
Investigator: Dr. Adolfo Garcia Sastre
SARS-CoV-2 isolates
	hCoV-19/USA/NY-MSHSPSP-PV44476/2021
	hCoV-19/USA/MD-HP01542/2021
	Mock		B.1.351 (1,000 PFU)			B.1.1.529 + A701V (1,000 PFU)
IL-10	2.03857	3.27643	2.03857	2.03857	2.03857	4.92186	2.03857	2.59101
IL-1 beta	1.44043	1.44043	1.44043	1.94145	3.37768	1.77145	1.44043	1.44043
IL-2	6.49629	9.07456	1.86768	6.9662	5.36215	12.8783	1.86768	6.48851
IP-10 (CXCL10)	18.3072	17.3569	155.8	150.588	159.87	75.202	25.9253	27.1998
IL-4	1.36719	1.36719	1.36719	1.36719	1.36719	1.36719	1.36719	1.36719
IL-5	2.19	2.19	2.84051	6.07145	7.3659	2.83891	10.3858	2.29533
IL-6	5.52	7.96464	113.963	415.784	826.838	20.3479	5.52	11.6033
IL-22	12.9883	12.9883	12.9883	14.8173	12.9883	16.6309	12.9883	12.9883
IL-9	27.7612	49.5823	21.3379	50.1989	31.4125	83.2695	21.3379	66.1263
IL-13	2.85645	2.85645	2.85645	2.85645	2.85645	3.90497	2.85645	2.85645
IL-27	2.63672	2.87079	2.63672	2.72343	2.63672	2.63672	2.63672	2.63672
IL-23	14.8688	23.7952	12	30.6043	37.7231	67.5535	12	31.696
IFN gamma	2.18506	2.18506	2.18506	4.64184	7.84603	2.18506	2.18506	2.18506
IL-12p70	2.34375	2.34375	2.34375	2.7169	3.39005	2.34375	2.34375	2.34375
GM-CSF	3.2	3.2	6.52311	8.04546	9.3158	3.94158	3.2	3.2
GRO alpha (CXCL1)	21.34	18.7905	43.7617	182.109	184.523	34.6874	12.3608	27.9438
RANTES (CCL5)	511.244	371.439	156.233	670.026	533.064	340.681	78.7263	386.188
TNF alpha	3.66211	3.66211	6.20522	9.99483	28.5807	7.3825	3.66211	4.16873
MIP-1 alpha (CCL3)	9.09225	7.34501	65.1436	51.2388	62.4638	9.37878	14.8768	6.95677
MCP-3 (CCL7)	52.7901	15.294	369.874	1000	1000	106.476	31.1078	33.8403
MCP-1 (CCL2)	84.7386	70.8447	551.517	184.501	869.833	81.6672	143.628	50.4853
IL-17A (CTLA-8)	156.25	156.25	156.25	156.25	156.25	204.666	156.25	156.25
MIP-2 alpha (CXCL2)	9.52908	9.45051	24.5858	27.7689	31.361	12.4909	18.804	10.1894
Eotaxin (CCL11)	196.529	154.679	299.01	182.265	157.457	170.459	738	254.601
IL-18	53.8318	102.535	80.9464	260.638	318.992	136.246	35.5713	95.5067
MIP-1 beta (CCL4)	15.9458	13.8154	17.3753	36.9577	47.7657	12.2354	5.37318	12.0526
