# Supplementary material for: SARS-CoV-2 Omicron virus causes attenuated disease in mice and hamsters
Source: Nature. 2022 Jan 21;603(7902):687–92. doi: 10.1038/s41586-022-04441-6 (PMC8942849; doi:10.1038/s41586-022-04441-6)
Supplement: Supplementary file 4 — Source Data Fig. 1 [file 41586_2022_4441_MOESM4_ESM.xlsx]

## Sheet: Fig 1a, Left
Figure 1a: Left
Body weight 129S1 mice
Investigator: Dr. Adolfo Garcia Sastre
SARS-CoV-2 isolates
	hCoV-19/USA/NY-MSHSPSP-PV44476/2021
	hCoV-19/USA/NY-MSHSPSP-PV44488/2021
B.1.1.529 + A701V (1,000 PFU)
% Initial weight
Day 0	Day 1	Day 2	Day 3	Day 4
100	96.875	98.6607	104.018	105.804
100	96.5854	96.0976	99.0244	100
100	98.9848	98.9848	100	102.03
100	98.6547	95.9641	96.861	97.3094
100	95.3917	94.9309	100	96.7742
B.1.351 (1,000 PFU)
% Initial weight
Day 0	Day 1	Day 2	Day 3	Day 4
100	99.4186	97.093	90.1163	88.3721
100	103.763	96.7742	89.2473	89.7849
100	100	98.4925	92.9648	93.4673
Mock-infected
% Initial weight
Day 0	Day 1	Day 2	Day 3	Day 4
100	102.538	100.508	105.076	104.061
100	98.5	95.5	100.5	99
100	97.7143	97.1429	101.714	98.8571
100	99.5238	95.7143	98.0952	99.0476
B.1.1.529 (1,000 PFU)
% Initial weight
Day 0	Day 1	Day 2	Day 3	Day 4
100	99.4975	101.005	106.533	106.03
100	99.5	96.5	100	98
100	99.061	95.7746	100	102.347

## Sheet: Fig 1a, Middle
Figure 1a: Middle
Body weight 129S1 mice
Investigator: Dr. Mehul Suthar
SARS-CoV-2 isolates
	hCoV-19/USA/GA-EHC-2811C/2021
B.1.1.529 (1,000,000 PFU)
% Initial weight
Day 0	Day 1	Day 2	Day 3
100	99.21	96.06	98.43
100	99.57	97.86	98.72
100	100.46	100	100
100	97.42	97.42	100.86
100	100.87	98.26	100.87
B.1.351 (1,000,000 PFU)
% Initial weight
Day 0	Day 1	Day 2	Day 3
100	94.74	91.87	85.17
100	92.31	90.26	81.54
100	93.87	89.62	81.13
100	97.03	93.56	83.17
100	95.83	89.58	86.46

## Sheet: Fig 1a, Right
Figure 1a: Right
Body weight 10-14 month old female C57BL/6 mice
Investigator: Dr. Stanley Perlman
SARS-CoV-2 isolates
	hCoV-19/USA/GA-EHC-2811C/2021
B.1.1.529 (100,000 PFU)
% Initial weight
Day 0	Day 1	Day 2	Day 3	Day 4	Day 5	Day 6	Day 7
100	98	95	95	95	94	91	92
100	99	100	99	100	101	102	103
100	100	105	100	98	100	100	101
100	96	95	98	97	96	97	98
B.1.1.7 (100,000 PFU)
% Initial weight
Day 0	Day 1	Day 2	Day 3	Day 4	Day 5	Day 6	Day 7
100	97.3064	97.6431	98.6532	102.694	101.683	102.694	100.337
100	96.1652	96.7552	97.9351	99.705	101.18	99.705	100.885
100	94.9664	93.9597	95.302	99.6644	98.3221	100	98.3221
100	101.271	102.542	110.169	114.831	111.864	110.593	110.169
100	102.299	104.598	103.448	103.065	104.215	109.579	105.747
100	95.0649	94.8052	95.0649	97.4026	96.8831	94.5455	97.9221
100	95.3642	97.6821	98.3444	101.987	100.993	98.0132	101.325
100	95.4225	98.5915	98.2394	102.817	101.409	99.2958	105.634
100	96.6387	96.2185	97.0588	100	100.84	100.84	105.042
100	97.1963	93.7695	92.5234	96.5732	95.0156	96.5732	96.5732
B.1.351 (100,000 PFU)
% Initial weight
Day 0	Day 1	Day 2	Day 3	Day 4	Day 5	Day 6	Day 7
100	88	79	71
100	101	106	92	96	100	100	99
100	95	96	90	95	97	98	99
100	101	95	88	91	95	93	96
100	109	99	95	97	99	96	100
100	92	89	85	80	77	73	73
100	94	92	87	88	91	91	93
100	93	91	85	81	83	84	88
100	97	100	89	87	87	88	91
100	95.5882	103.677	92.2794	98.5294	103.677	101.471	105.515
100	98.9831	97.6271	91.8644	90.8475	88.1356	94.2373	96.6102
100	96.0366	97.2561	90.5488	86.2805	88.1098	92.0732	94.2073
100	99.3103	97.931	89.3103	82.069	80.3448	74.8276	73.4483
100	97.8723	104.255	92.766	95.3191	97.4468	97.8723	100
100	98.0114	98.0114	90.3409	89.4886	87.7841	90.3409	95.1705
100	94.0298	93.6567	87.3134	82.4627	83.9552	85.4478	92.9104
100	92.3636	93.0909	88	84.3636	77.0909	73.0909	72.3636
100	95.8647	100	93.2331	86.4662	80.4511	85.7143	87.9699

## Sheet: Fig 1b
Figure 1b
Viral RNA load 3 dpi, Nasal turbinates and lungs, 129 mice
Investigator: Dr. Mehul Suthar
SARS-CoV-2 isolates
	hCoV-19/USA/GA-EHC-2811C/2021
B.1.351 (1,000,000 PFU)
Relative subgenomic RNA expression	Relative subgenomic RNA expression
Nasal Wash	Lungs
22192.7	56515.1
72463	36757.7
25052.8	47441.5
11283.4	37407.9
135921	40961.6
B.1.1.529 (1,000,000 PFU)
Relative subgenomic RNA expression	Relative subgenomic RNA expression
Nasal Wash	Lungs
1283.37	8633.06
30	7346.17
152.988	6952.52
119.587	8744.14
93.237	6472.26

## Sheet: Fig 1c
Figure 1c
Infectious virus titer 4 dpi in Nasal turbinates and Lungs in 129S1 mice
Investigator: Dr. Adolfo Garcia Sastre
SARS-CoV-2 isolates
	hCoV-19/USA/NY-MSHSPSP-PV44476/2021
	hCoV-19/USA/NY-MSHSPSP-PV44488/2021
	hCoV-19/USA/MD-HP01542/2021
B.1.351 (1,000 PFU)
Infectious virus titer	Infectious virus titer
Nasal turbinates	Lungs
2500000	20000000
2500000	15000000
1000000	10000000
B.1.1.529 + A701V (1,000 PFU)
Infectious virus titer	Infectious virus titer
Nasal turbinates	Lungs
40	40
1000	400
40	40
B.1.1.529 (1,000 PFU)
Infectious virus titer	Infectious virus titer
Nasal turbinates	Lungs
40	50
40	350
100	50

## Sheet: Fig 1d
Figure 1d
Infectious virus titer 2 dpi, Nasal turbinates and lungs, BALB/c
Investigator: Dr. Yoshihiro Kawaoka
SARS-CoV-2 isolates
	hCoV-19/Japan/NC928-2N/2021(B.1.1.529)
	hCoV-19/USA/MD-HP01542/2021(B.1.351)
B.1.351 (100,000 PFU)
Infectious virus titer	Infectious virus titer
Nasal turbinates	Lungs
7.49184	8.23862
7.52288	8.52288
7.39794	8.46543
7.34679	8.3827
7.4437	8.48636
B.1.1.529 (100,000 PFU)
Infectious virus titer	Infectious virus titer
Nasal turbinates	Lungs
4.30103	5.1347
4.45593	5.43573
4.34679	5.10032
5.03572	5.68728
4.8653	5.03386

## Sheet: Fig 1e, Left
Figure 1e left
Whole body plethysmography BALB/c
Investigator: Dr. Yoshihiro Kawaoka
SARS-CoV-2 isolates
	hCoV-19/Japan/NC928-2N/2021(B.1.1.529)
	hCoV-19/USA/MD-HP01542/2021(B.1.351)
Penh
	Day -1	Day 2	Day 5
B.1.1.529(100,000PFU)	0.891583	0.645116	0.588597
	0.712134	0.433896	0.476659
	0.555173	0.491959	0.459852
	0.671544	0.607122	0.56103
	0.635735	0.60084	0.416688
B.1.351(100,000PFU)	0.671629	1.38595	0.78625
	0.557663	0.773982	0.733806
	0.594092	0.886565	0.780192
	0.629004	1.00475	0.588256
	0.775567	0.573491	0.464041
Mock	0.739474	0.409856	0.553382
	0.683027	0.515559	0.61844
	0.539738	0.553698	0.623335
	0.585738	0.645892	0.518951
	0.617075	0.636006	0.522514

## Sheet: Fig 1e, Center
Figure 1e center
Whole body plethysmography BALB/c
Investigator: Dr. Yoshihiro Kawaoka
SARS-CoV-2 isolates
	hCoV-19/Japan/NC928-2N/2021(B.1.1.529)
	hCoV-19/USA/MD-HP01542/2021(B.1.351)
Rpef
	Day -1	Day 2	Day 5
B.1.1.529(100,000PFU)	0.29037	0.356234	0.378745
	0.351793	0.458017	0.452062
	0.36478	0.407137	0.432734
	0.288897	0.342547	0.353195
	0.361687	0.369323	0.474265
B.1.351(100,000PFU)	0.30054	0.177253	0.305638
	0.384313	0.263656	0.38224
	0.362075	0.240338	0.375068
	0.348039	0.202082	0.419973
	0.401231	0.318534	0.438153
Mock	0.367833	0.427507	0.402855
	0.337712	0.4593	0.444956
	0.374746	0.435031	0.429564
	0.313088	0.329115	0.371715
	0.304126	0.328445	0.328731

## Sheet: Fig 1e, Right
Figure 1e right
Whole body plethysmography BALB/c
Investigator: Dr. Yoshihiro Kawaoka
SARS-CoV-2 isolates
	hCoV-19/Japan/NC928-2N/2021(B.1.1.529)
	hCoV-19/USA/MD-HP01542/2021(B.1.351)
Frequency
	Day -1	Day 2	Day 5
B.1.1.529(100,000PFU)	408.775	464.89	415.502
	424.19	445.381	366.224
	415.706	464.875	420.441
	418.891	432.06	388.695
	407.309	444.397	443.76
B.1.351(100,000PFU)	408.916	400.454	427.522
	420.065	453.972	477.967
	444.796	470.676	460.177
	414.028	342.973	414.378
	400.699	390.976	413.488
Mock	379.095	422.68	425.822
	375.347	459.286	418.285
	479.794	470.858	448.868
	450.966	400.032	383.291
	396.717	386.1	402.801

## Sheet: Fig 1f, Left
Figure 1f: Left
Body weight K18-hACE transgenic mice
Investigator: Dr. Michael Dimaond
SARS-CoV-2 isolates
	hCoV-19/USA/WI-WSLH-221686/2021
B.1.1.529 (1,000 FFU)
% Initial weight
Day 0	Day 1	Day 2	Day 3	Day 4	Day 5	Day 6
100	94.8276	97.4138	99.569	99.569	96.9828	100.431
100	100	101.456	101.456	100.971	100.971	105.825
100	97.0833	98.75	101.25	101.25	99.1667	102.083
B.1.1.529 (10,000 FFU)
% Initial weight
Day 0	Day 1	Day 2	Day 3	Day 4
100	97.8632	100	101.709	101.709	100.427	102.564
100	99.5763	100	101.695	102.966	105.085	108.475
100	95.7944	97.6636	100.467	100.935	102.804	103.738
100	92.8571	94.1964	96.4286	97.7679	96.4286	95.9821
100	96.6667	98.0952	98.5714	104.286	103.81	106.19
100	94.0909	92.2727	92.7273	95	95.9091	96.3636
B.1.1.529 (100,000 FFU)
% Initial weight
Day 0	Day 1	Day 2	Day 3	Day 4	Day 5	Day 6
100	97.166	96.3563	97.5709	99.1903	97.5709	99.1903
100	95.9596	96.9697	97.4747	98.9899	100	98.9899
100	95.6731	95.6731	94.7115	98.0769	95.6731	95.6731
WA1/2020 D614G (1,000 FFU)
% Initial weight
Day 0	Day 1	Day 2	Day 3	Day 4	Day 5	Day 6
100	96.6019	96.1165	98.0583	96.6019	95.1456	89.3204
100	96.1538	94.2308	90.3846	88.4615	85.0962	83.1731
100	95.6522	95.1691	93.7198	87.9227	84.058	79.2271
100	93.9655	93.9655	96.5517	96.9828	98.7069	93.9655
100	93.3962	92.4528	91.9811	86.7925	81.6038	76.8868
100	95.4733	95.8848	95.0617	86.0082	80.6584	76.5432

[truncated: 4 more sheets: Fig 1f, Right, Fig 1g, Fig 1h, Fig 1i]
