# Supplementary material for: SARS-CoV-2 Omicron virus causes attenuated disease in mice and hamsters
Source: Nature. 2022 Jan 21;603(7902):687–92. doi: 10.1038/s41586-022-04441-6 (PMC8942849; doi:10.1038/s41586-022-04441-6)
Supplement: Supplementary file 5 — Source Data Fig. 2 [file 41586_2022_4441_MOESM5_ESM.xlsx]

## Sheet: Fig 2a
Figure 2a
Body weight Syrian hamster
Investigator: Dr. Yoshihiro Kawaoka
SARS-CoV-2 isolates
	hCoV-19/USA/WI-UW-5250/2021(B.1.617.2 (UW-5250))
	hCoV-19/Japan/NC928-2N/2021 (B.1.1.529 (NC928))
B.1.617.2 (UW-5250) (1,000 PFU)
% Initial weight
Day 0	Day 1	Day 2	Day 3	Day 4	Day 5	Day 6	Day 7	Day 8	Day 9	Day 10
100	100.543	98.9233	98.836	99.7769	98.7293	94.1313	92.9285	94.5581	96.0423	97.2645
100	102.645	100.821	101.216	101.318	100.902	97.0201	95.5504	94.8713	97.2431	100.061
100	100.592	100.086	102.204	104.218	103.712	99.1889	97.7574	97.4425	100.229	104.724
100	100.168	99.0829	98.8144	97.819	99.6645	95.7835	96.421	97.7743	99.8658	101.957
B.1.1.529 (NC928) (,000 PFU)
% Initial weight
Day 0	Day 1	Day 2	Day 3	Day 4	Day 5	Day 6	Day 7	Day 8	Day 9	Day 10
100	100.205	100.829	100.712	100.215	101.121	101.014	102.418	100.293	102.788	103.48
100	101.742	102.46	102.565	100.392	105.791	107.36	106.671	108.26	109.839	109.437
100	100	100.695	101.134	100.807	102.288	103.953	104.443	106.148	106.353	108.252
100	101.097	102.405	102.343	103.94	105.634	105.459	106.362	105.827	106.889	107.503
Mock
% Initial weight
100	103.873	105.76	109.852	112.106	115.175	116.913	120.796	121.124	122.753	124.58
100	101.005	103.237	103.846	104.174	107.237	110.793	110.648	111.238	111.702	112.562
100	100.946	104.103	105.368	106.276	109.34	112.281	113.546	114.117	113.621	115.55

## Sheet: Fig 2b
Figure 2b
Body weight Syrian hamster
Investigator: Dr. Jacco Boon
SARS-CoV-2 isolates
	hCoV-19/USA/WI-WSLH-221686/2021
	USA-WA1/2020 + D614G
	Omicron weights (gram)						% Initial weight
	Day 0	Day 1	Day 2	Day 3	Day 4		Day 0	Day 1	Day 2	Day 3	Day 4
Exp 1	85.5	85.2	85.1	86.2	84.5		100	99.6491	99.5322	100.819	98.8304
	88.4	87.3	87	88.3	89.9		100	98.7557	98.4163	99.8869	101.697
	94.1	93.3	93.4	95.9	97.2		100	99.1498	99.2561	101.913	103.294
	88	98.2	88.2	90.1	92.1		100	111.591	100.227	102.386	104.659
	90	88.9	86.3	85.1	86		100	98.7778	95.8889	94.5556	95.5556
Exp 2	96.5	97.9	97.3	99.4	100		100	101.451	100.829	103.005	103.627
	90.7	92.6	91.5	93.5	93.5		100	102.095	100.882	103.087	103.087
	91.5	92.1	92.4	93.9	96.8		100	100.656	100.984	102.623	105.792
	83.8	86.4	87.1	89	90.8		100	103.103	103.938	106.205	108.353
	86.5	85.7	85.7	86.8	87.9		100	99.0751	99.0751	100.347	101.618
	WA-1/2020 D614G weights (gram)						% Initial weight
	Day 0	Day 1	Day 2	Day 3	Day 4		Day 0	Day 1	Day 2	Day 3	Day 4
Exp 1	145	130	128	123	122		100	100.326	100.543	100.761	100.435
	146	148	145	137	132		100	102.192	100.692	101.499	100.692
	147	149	146	141	136		100	101.613	102.581	102.796	102.366
Exp 2	148	147	143	137	130		100	103.037	101.627	102.061	102.061
	241	136	130	126	118		100	101.72	99.6315	97.2973	98.6487
	242	129	122	119	114		100	101.31	99.1266	101.965	103.275
	Mock infected						% Initial weight
	Day 0	Day 1	Day 2	Day 3	Day 4		Day 0	Day 1	Day 2	Day 3	Day 4
Exp 1	100.9	102	103.9	106.6	108.6		100	101.09	102.973	105.649	107.631
	96.2	98.9	100.2	100.8	104		100	102.807	104.158	104.782	108.108
	96.6	96.1	97.8	100.4	99.8		100	99.4824	101.242	103.934	103.313
Exp 2	79.6	82.1	85.2	86.2	89.6		100	103.141	107.035	108.291	112.563
	75.8	76.1	76.3	77.1	79.7		100	100.396	100.66	101.715	105.145
	89.8	93.1	90.2	98.6	101		100	103.675	100.445	109.8	112.472
Exp 3	88.5	90.1	94.7	97.9	99.3		100	101.808	107.006	110.621	112.203
	86.4	89.4	91	93.6	95.3		100	103.472	105.324	108.333	110.301
	69.5	69.2	69.3	72.6	78.1		100	99.5683	99.7122	104.46	112.374

## Sheet: Fig 2c
Figure 2c
Body weight Syrian hamster
Investigator: Dr. Robert Seder
SARS-CoV-2 isolates
	hCoV-19/USA/WI-WSLH-221686/2021
	hCoV-19/USA/PHC658/202
B.1.1.529 (1,000 PFU)
% Initial weight
Day 0	Day 1	Day 2	Day 3	Day 4	Day 5
100	99.9	103.9	102.7	102	103
100	99.3	102.7	102	102.8	103
100	100.9	101.2	101.8	103.1	104.2
100	100.6	101.3	100.9	102.1	102.6
B.1.1.529 (10,000 PFU)
% Initial weight
Day 0	Day 1	Day 2	Day 3	Day 4	Day 5
100	99.6	99.5	99.9	101.1	102
100	98.8	99.8	99.9	100	99.2
100	100	100.4	99.7	101.3	101.5
100	102.5	103.2	102.8	103.9	106.3
B.1.1.529 (100,000 PFU)
% Initial weight
Day 0	Day 1	Day 2	Day 3	Day 4	Day 5
100	100.4	95.6	99.7	99.9	99.2
100	99.1	100.4	99	99.3	100
100	100.5	99.9	102.1	100.6	102.1
100	101.7	101.9	102.2	103.5	102.3
B.1.1.529 (1,000,000 PFU)
% Initial weight
Day 0	Day 1	Day 2	Day 3	Day 4	Day 5
100	98.7	98.3	100	97	94.4
100	100.8	100.2	101.7	98.9	98.2
100	100.5	101.9	103.4	102	100.5
100	100.4	101.9	105.4	102.8	101.9
B.1.617.2 (1,000,000 PFU)
% Initial weight
Day 0	Day 1	Day 2	Day 3	Day 4	Day 5
100	96.2	94.8	90.8	87.9	87.3
100	96.5	96.1	93.5	90.2	88.1
100	98.9	97.9	94.9	92.4	91.7
100	96.6	94.7	92.1	91.9	90.3

## Sheet: Fig 2d
Figure 2d
Body weight Syrian hamster
Investigator: Dr. Richard Webby
SARS-CoV-2 isolates
	hCoV-19/USA/GA-EHC-2811C/2021
	USA-WA1/2020
	Omicron weights (gram)					% Initial weight
animal #	Day 0	Day 2	Day 4	Day 6		animal #	Day 0	Day 2	Day 4	Day 6
335	142	144	147			335	100	101.408	103.521
336	136	136	136			336	100	100	100
337	138	139	138			337	100	100.725	100
338	149	152	152	151		338	100	102.013	102.013	101.342
339	140	141	142	141		339	100	100.714	101.429	100.714
	WA-1 weights					% Initial weight
animal #	Day 0	Day 2	Day 4	Day 6		animal #	Day 0	Day 2	Day 4	Day 6
145	130	128	123	122		145	100	98.4615	94.6154	93.8462
146	148	145	137	132		146	100	97.973	92.5676	89.1892
147	149	146	141	136		147	100	97.9866	94.6309	91.2752
148	147	143	137	130		148	100	97.2789	93.1973	88.4354
241	136	130	126	118		241	100	95.5882	92.6471	86.7647
242	129	122	119	114		242	100	94.5736	92.2481	88.3721
243	122	118	113	107		243	100	96.7213	92.623	87.7049
244	132	127	121	115		244	100	96.2121	91.6667	87.1212
245	144	138	137	132		245	100	95.8333	95.1389	91.6667

## Sheet: Fig 2e
Figure 2e
Viral RNA load 4 dpi, Nasal Wash and lungs, Syrian hamster
Investigator: Dr. Jacco Boon
SARS-CoV-2 isolates
	hCoV-19/USA/WI-WSLH-221686/2021
	USA-WA1/2020 + D614G
	WA1/2020 D614G		B.1.1.529
	N-gene copies/mL	N-gene copies/mg	N-gene copies/mL	N-gene copies/mg
	Nasal Wash	Lungs	Nasal Wash	Lungs
Exp 1	155836	1.24087e+07	554368	1.21835e+06
	885660	2.06354e+07	758863	4.28668e+06
	1051699		428053	1.10556e+06
	1144476	1.78742e+07	1.1733e+06	167459
	1380690	1.17852e+07	130630	2.15401e+06
Exp 2	152341	3.69859e+07	179654	18194798
	224013	3.46481e+07	113424	77842.5
	540316	8.77501e+07	434722	2416440
	1108096	5.59412e+07	288939	5687004
	1757392	1.88327e+07	333395	10980031
Exp 3			321789	1489997
			95406.4	245269
			433817	9039087
			462128	7850138
			312318	11002939

## Sheet: Fig 2f
Figure 2f
Infectious virus titer 3 dpi, Nasal turbinates and lungs, Syrian Hamster
Investigator: Dr. Yoshihiro Kawaoka
SARS-CoV-2 isolates
	hCoV-19/Japan/NC928-2N/2021(B.1.1.529)
	hCoV-19/USA/WI-UW-5250/2021(B.1.617.2)
B.1.617.2 (1,000 PFU)
Infectious virus titer	Infectious virus titer
Nasal turbinates	Lungs
8.22	8.4
8.42	8.41
8.45	8.31
8.43	8.43
B.1.1.529 (1,000 PFU)
Infectious virus titer	Infectious virus titer
Nasal turbinates	Lungs
8.19	6.65
7.84	6.74
7.97	1.24
8.26	4

## Sheet: Fig 2g
Figure 2g
Infectious virus titer 4 dpi, Nasal Wash, Syrian hamster
Investigator: Dr. Richard Webby
SARS-CoV-2 isolates
	hCoV-19/USA/GA-EHC-2811C/2021
	B.1.1.529 infected			WA1/2020 infected
	TCID50 equivalents/mL		animal #	TCID50 equivalents/mL
animal #			145	3026.34
335	70.3244		146	4644.39
336	203.137		147	4536.43
337	39.0829		148	145.101
338			241	1502.08
339			242	10.3121
			243	483.683
			244	26.6469

## Sheet: Fig 2h, Left 
Figure 2h left
Whole body plethysmography Syrian Hamster
Investigator: Dr. Yoshihiro Kawaoka
SARS-CoV-2 isolates
	hCoV-19/Japan/NC928-2N/2021(B.1.1.529)
	hCoV-19/USA/WI-UW-5250/2021(B.1.617.2)
Penh
	Day -1	Day 1	Day 3	Day 5	Day 7	Day 9
B.1.617.2(1,000PFU)	0.526075	0.629452	1.24045	1.03273	1.15788	0.518254
	0.520516	0.521383	0.577262	1.16145	1.27918	0.692525
	0.683565	0.558032	1.39426	1.13305	1.9217	0.719574
	0.866173	0.614244	1.01023	0.781007	0.673995	0.599907
B.1.1.529(1,000PFU)	0.551745	0.459843	0.511304	0.47652	0.607768	0.50251
	0.523959	0.454708	0.616206	0.570637	0.500275	0.534208
	0.49092	0.463693	0.788694	0.658159	0.660713	0.737637
	0.809906	0.540438	0.511275	0.529399	0.639599	0.721004
Mock	0.657411	0.565876	0.574917	0.542729	0.922756	0.748768
	0.675455	0.617415	0.635566	0.541591	0.459446	0.461958
	0.581554	0.993132	0.779819	0.552706	0.626841	0.579641

## Sheet: Fig 2h, Center
Figure 2h center
Whole body plethysmography Syrian Hamster
Investigator: Dr. Yoshihiro Kawaoka
SARS-CoV-2 isolates
	hCoV-19/Japan/NC928-2N/2021(B.1.1.529)
	hCoV-19/USA/WI-UW-5250/2021(B.1.617.2)
Rpef
	Day -1	Day 1	Day 3	Day 5	Day 7	Day 9
B.1.617.2(1,000PFU)	0.626058	0.565124	0.599652	0.483859	0.416096	0.602877
	0.633844	0.587163	0.60679	0.492033	0.421141	0.552552
	0.598467	0.607988	0.581385	0.485758	0.342446	0.554957
	0.55552	0.596997	0.545839	0.496811	0.507067	0.607639
B.1.1.529(1,000PFU)	0.566231	0.623253	0.621381	0.6255	0.617948	0.60644
	0.619296	0.608411	0.598397	0.616954	0.649554	0.609213
	0.612608	0.629541	0.564762	0.575754	0.576884	0.557504
	0.592939	0.64688	0.647359	0.628159	0.581591	0.592126
Mock	0.618672	0.629396	0.609792	0.624908	0.561587	0.548611
	0.634118	0.676003	0.590192	0.605871	0.630185	0.624382
	0.58575	0.599396	0.585101	0.597748	0.599544	0.600291

## Sheet: Fig 2h, Right
Figure 2h right
Whole body plethysmography Syrian Hamster
Investigator: Dr. Yoshihiro Kawaoka
SARS-CoV-2 isolates
	hCoV-19/Japan/NC928-2N/2021(B.1.1.529)
	hCoV-19/USA/WI-UW-5250/2021(B.1.617.2)
Frequency
	Day -1	Day 1	Day 3	Day 5	Day 7	Day 9
B.1.617.2(1,000PFU)	476.522	368.97	293.561	277.368	326.548	357.891
	413.944	337.938	342.537	240.216	151.114	263.656
	413.338	343.82	205.393	111.413	198.987	233.915
	289.106	306.58	296.133	290.147	373.798	353.776
B.1.1.529(1,000PFU)	413.93	467.937	440.24	422.672	458.457	265.191
	393.893	394.365	384.223	411.32	420.65	458.221
	365.85	448.799	286.829	287.295	286.048	363.973
	414.815	396.276	324.643	264.26	268.149	331.389
Mock	422.712	420.093	375.255	375.962	384.611	388.656
	467.358	421.779	370.864	377.08	409.124	461.003
	439.298	428.328	397.603	391.773	402.403	417.606

[truncated: 3 more sheets: Fig 2j, Fig 2k-l, Fig 2m]
