# Supplementary material for: SARS-CoV-2 Omicron virus causes attenuated disease in mice and hamsters
Source: Nature. 2022 Jan 21;603(7902):687–92. doi: 10.1038/s41586-022-04441-6 (PMC8942849; doi:10.1038/s41586-022-04441-6)
Supplement: Supplementary file 6 — Source Data Fig. 3 [file 41586_2022_4441_MOESM6_ESM.xlsx]

## Sheet: Fig 3c
Figure 3c
Histology score 3 and 6 dpi of Syrian hamsters
Investigator: Dr. Tadaki Suzuki
SARS-CoV-2 isolates
	hCoV-19/USA/WI-UW-5250/2021
	hCoV-19/Japan/NC928-2N/2021
B.1.617.2 (1,000 PFU)
3 dpi	6 dpi
2500000	20000000
2500000	15000000
1000000	10000000
B.1.1.529 (1,000 PFU)
3 dpi	6 dpi
40	40
1000	400
40	40
